# Supplementary material for: A Novel Strategy for the Design of Aurein 1.2 Analogs with Enhanced Bioactivities by Conjunction of Cell-Penetrating Regions
Source: Antibiotics (Basel). 2023 Feb 19;12(2):412. doi: 10.3390/antibiotics12020412 (PMC9952496; doi:10.3390/antibiotics12020412)
Supplement: Supplementary file 1 [file antibiotics-12-00412-s001.zip]

Archive with 1 entries (1 files):
- antibiotics-2205983-supplementary.pdf
